# Supplementary material for: Genomic insights into within-farm persistence and global phylogenetic relatedness of Shiga toxin-producing Escherichia coli O26 in a dairy cattle farm in the UK
Source: Front Microbiol. 2026 Apr 9;17:1786881. doi: 10.3389/fmicb.2026.1786881 (PMC13102674; doi:10.3389/fmicb.2026.1786881)
Supplement: Supplementary file 2 [file Data_Sheet_2.xlsx]

## Sheet: S8. snpdists_ST21_core.full.aln
snp-dists 0.8.2	SRR18965698	SRR18965714	SRR4897839	SRR14798919	SRR7358017	SRR7223101	V0147	SRR18965702	V0326	SRR18965705	V0338	SRR14795076	V0344	SRR18965810	SRR5024496	V0346	SRR4181498	SRR4181592	SRR29061270	V0342	V0343	V0324	SRR2120773	SRR16077420	V0339	V0328	SRR7866106	ERR10639997	V0323	SRR7163894	V0322	SRR5030750	SRR4180807	SRR9261054	ERR10639970	SRR12594496	SRR7215940	SRR20210818	SRR18965811	SRR10212201	SRR12522597	SRR22586853	SRR22586846	SRR20351918	SRR20673746	SRR19854691	SRR10212192	SRR18965707	SRR20210206
SRR18965698	0	115	110	118	119	130	122	119	124	121	129	116	125	127	120	120	130	132	120	133	126	127	132	126	123	128	122	91	130	130	128	125	145	128	63	136	136	142	122	134	136	123	133	146	138	145	136	131	146
SRR18965714	115	0	60	68	119	44	117	65	121	45	121	70	127	80	55	118	106	107	58	122	118	120	47	68	120	121	70	102	126	49	123	48	50	71	108	76	116	118	101	57	51	58	46	120	118	117	114	51	120
SRR4897839	110	60	0	41	125	72	153	91	153	69	152	36	154	131	84	164	133	132	75	166	163	167	91	97	168	158	66	129	162	71	166	71	77	87	141	90	146	148	144	89	84	72	89	147	145	142	143	70	149
SRR14798919	118	68	41	0	135	76	156	91	161	77	159	9	159	126	92	159	132	130	85	169	162	163	100	102	165	167	74	136	169	79	170	83	79	85	139	91	144	146	149	94	95	78	102	146	151	148	152	80	147
SRR7358017	119	119	125	135	0	131	84	119	92	125	89	132	86	82	125	86	74	76	124	92	86	93	126	144	84	92	131	143	95	134	92	134	138	139	153	142	89	116	70	149	138	142	143	116	112	112	79	151	116
SRR7223101	130	44	72	76	131	0	136	84	139	61	140	78	142	115	73	149	112	114	56	154	152	152	83	75	163	148	73	124	149	4	153	21	53	72	127	66	128	128	144	68	64	79	57	130	131	128	128	72	130
V0147	122	117	153	156	84	136	0	129	8	141	3	164	10	77	137	12	74	78	135	14	12	8	122	170	7	12	135	146	9	149	11	144	147	150	165	149	85	117	93	159	145	163	153	116	112	112	66	156	116
SRR18965702	119	65	91	91	119	84	129	0	140	79	136	97	134	104	83	131	107	108	77	141	135	135	68	102	132	136	78	128	140	87	139	87	82	93	139	84	120	122	123	98	91	111	97	123	128	126	124	106	124
V0326	124	121	153	161	92	139	8	140	0	139	14	163	20	82	142	23	81	84	139	19	19	3	134	167	17	15	139	153	3	149	8	147	150	155	165	153	93	120	87	160	149	162	152	121	117	120	71	152	121
SRR18965705	121	45	69	77	125	61	141	79	139	0	144	76	150	108	73	148	115	117	66	157	148	145	81	85	154	150	69	120	149	64	152	64	67	76	119	80	127	126	131	79	77	76	77	129	126	124	125	68	128
V0338	129	121	152	159	89	140	3	136	14	144	0	164	14	77	142	17	78	81	139	16	18	14	128	166	11	11	143	153	13	150	16	148	151	154	169	154	90	119	79	160	150	165	148	119	115	117	69	158	120
SRR14795076	116	70	36	9	132	78	164	97	163	76	164	0	168	131	92	168	135	136	84	175	173	168	97	105	178	168	68	140	174	84	171	82	81	94	149	98	149	152	153	96	95	78	101	155	152	150	153	78	156
V0344	125	127	154	159	86	142	10	134	20	150	14	168	0	86	141	8	81	81	142	20	6	21	141	169	7	21	140	159	22	150	18	147	153	153	179	153	89	119	89	162	152	175	165	118	115	115	75	170	121
SRR18965810	127	80	131	126	82	115	77	104	82	108	77	131	86	0	104	83	55	55	118	86	82	84	101	143	81	84	122	122	84	123	84	121	122	129	133	131	64	83	59	133	112	126	111	83	82	86	65	116	84
SRR5024496	120	55	84	92	125	73	137	83	142	73	142	92	141	104	0	144	117	117	78	147	142	144	81	109	143	144	72	125	146	74	143	76	80	17	131	89	129	132	123	91	88	84	87	134	129	130	133	60	135
V0346	120	118	164	159	86	149	12	131	23	148	17	168	8	83	144	0	81	84	152	21	10	18	146	174	4	24	149	149	19	161	22	156	162	163	168	161	91	122	91	171	155	166	154	122	117	120	73	167	125
SRR4181498	130	106	133	132	74	112	74	107	81	115	78	135	81	55	117	81	0	5	111	89	83	84	108	141	80	83	116	147	84	113	82	117	120	118	154	119	18	88	8	127	125	131	138	89	94	94	56	142	90
SRR4181592	132	107	132	130	76	114	78	108	84	117	81	136	81	55	117	84	5	0	113	89	85	86	110	139	82	86	118	149	86	114	86	119	116	121	156	121	17	87	10	130	126	132	140	88	96	93	57	143	90
SRR29061270	120	58	75	85	124	56	135	77	139	66	139	84	142	118	78	152	111	113	0	153	155	153	72	69	160	146	76	137	148	58	155	60	53	81	150	64	126	131	142	61	60	95	92	131	129	128	125	90	132
V0342	133	122	166	169	92	154	14	141	19	157	16	175	20	86	147	21	89	89	153	0	23	8	131	175	17	18	153	155	7	173	7	162	166	178	179	161	95	126	92	175	160	169	165	123	120	120	77	160	125
V0343	126	118	163	162	86	152	12	135	19	148	18	173	6	82	142	10	83	85	155	23	0	22	141	177	4	29	152	152	22	163	27	160	165	162	167	162	91	122	92	171	153	170	152	122	116	118	77	165	124
V0324	127	120	167	163	93	152	8	135	3	145	14	168	21	84	144	18	84	86	153	8	22	0	134	174	15	18	154	155	3	167	5	162	163	169	169	166	96	124	92	174	154	165	153	126	121	124	74	158	125
SRR2120773	132	47	91	100	126	83	122	68	134	81	128	97	141	101	81	146	108	110	72	131	141	134	0	96	141	134	72	130	139	85	135	85	92	91	139	84	120	122	123	100	76	102	93	126	125	124	123	91	123
SRR16077420	126	68	97	102	144	75	170	102	167	85	166	105	169	143	109	174	141	139	69	175	177	174	96	0	182	174	97	147	173	78	179	77	64	108	162	54	155	153	163	58	54	97	98	155	156	156	156	96	155
V0339	123	120	168	165	84	163	7	132	17	154	11	178	7	81	143	4	80	82	160	17	4	15	141	182	0	19	155	147	15	176	16	171	176	174	170	170	88	121	88	178	160	173	154	120	115	122	69	171	123
V0328	128	121	158	167	92	148	12	136	15	150	11	168	21	84	144	24	83	86	146	18	29	18	134	174	19	0	145	158	15	157	13	154	158	159	174	158	93	125	95	166	158	164	156	124	121	124	71	162	126
SRR7866106	122	70	66	74	131	73	135	78	139	69	143	68	140	122	72	149	116	118	76	153	152	154	72	97	155	145	0	143	149	76	154	75	74	77	152	92	130	136	139	89	86	53	105	135	133	132	134	83	137
ERR10639997	91	102	129	136	143	124	146	128	153	120	153	140	159	122	125	149	147	149	137	155	152	155	130	147	147	158	143	0	160	128	159	128	146	132	89	153	163	157	134	139	141	129	129	155	155	162	158	123	160
V0323	130	126	162	169	95	149	9	140	3	149	13	174	22	84	146	19	84	86	148	7	22	3	139	173	15	15	149	160	0	160	6	157	157	161	176	160	95	125	99	167	156	171	159	125	123	124	73	163	127
SRR7163894	130	49	71	79	134	4	149	87	149	64	150	84	150	123	74	161	113	114	58	173	163	167	85	78	176	157	76	128	160	0	167	20	54	74	134	69	130	131	156	69	70	81	60	132	136	131	138	72	136
V0322	128	123	166	170	92	153	11	139	8	152	16	171	18	84	143	22	82	86	155	7	27	5	135	179	16	13	154	159	6	167	0	165	167	169	172	164	91	123	90	170	155	169	154	122	119	120	74	164	124
SRR5030750	125	48	71	83	134	21	144	87	147	64	148	82	147	121	76	156	117	119	60	162	160	162	85	77	171	154	75	128	157	20	165	0	61	80	140	72	135	134	151	68	68	81	60	136	134	136	138	74	140
SRR4180807	145	50	77	79	138	53	147	82	150	67	151	81	153	122	80	162	120	116	53	166	165	163	92	64	176	158	74	146	157	54	167	61	0	76	154	57	129	130	143	59	59	69	79	134	140	134	135	80	133
SRR9261054	128	71	87	85	139	72	150	93	155	76	154	94	153	129	17	163	118	121	81	178	162	169	91	108	174	159	77	132	161	74	169	80	76	0	142	89	137	140	148	89	93	72	97	139	147	142	144	66	141
ERR10639970	63	108	141	139	153	127	165	139	165	119	169	149	179	133	131	168	154	156	150	179	167	169	139	162	170	174	152	89	176	134	172	140	154	142	0	165	167	167	140	154	149	133	138	169	167	168	165	132	169
SRR12594496	136	76	90	91	142	66	149	84	153	80	154	98	153	131	89	161	119	121	64	161	162	166	84	54	170	158	92	153	160	69	164	72	57	89	165	0	134	136	137	48	8	102	106	137	141	143	141	105	139
SRR7215940	136	116	146	144	89	128	85	120	93	127	90	149	89	64	129	91	18	17	126	95	91	96	120	155	88	93	130	163	95	130	91	135	129	137	167	134	0	99	21	141	137	142	149	99	106	104	69	151	100
SRR20210818	142	118	148	146	116	128	117	122	120	126	119	152	119	83	132	122	88	87	131	126	122	124	122	153	121	125	136	157	125	131	123	134	130	140	167	136	99	0	98	145	141	154	150	1	6	5	108	154	1
SRR18965811	122	101	144	149	70	144	93	123	87	131	79	153	89	59	123	91	8	10	142	92	92	92	123	163	88	95	139	134	99	156	90	151	143	148	140	137	21	98	0	159	142	129	133	98	96	96	52	135	99
SRR10212201	134	57	89	94	149	68	159	98	160	79	160	96	162	133	91	171	127	130	61	175	171	174	100	58	178	166	89	139	167	69	170	68	59	89	154	48	141	145	159	0	47	94	87	145	149	147	149	88	146
SRR12522597	136	51	84	95	138	64	145	91	149	77	150	95	152	112	88	155	125	126	60	160	153	154	76	54	160	158	86	141	156	70	155	68	59	93	149	8	137	141	142	47	0	97	90	142	140	140	138	86	143
SRR22586853	123	58	72	78	142	79	163	111	162	76	165	78	175	126	84	166	131	132	95	169	170	165	102	97	173	164	53	129	171	81	169	81	69	72	133	102	142	154	129	94	97	0	95	159	159	157	149	67	158
SRR22586846	133	46	89	102	143	57	153	97	152	77	148	101	165	111	87	154	138	140	92	165	152	153	93	98	154	156	105	129	159	60	154	60	79	97	138	106	149	150	133	87	90	95	0	149	150	149	147	85	153
SRR20351918	146	120	147	146	116	130	116	123	121	129	119	155	118	83	134	122	89	88	131	123	122	126	126	155	120	124	135	155	125	132	122	136	134	139	169	137	99	1	98	145	142	159	149	0	7	7	109	157	2
SRR20673746	138	118	145	151	112	131	112	128	117	126	115	152	115	82	129	117	94	96	129	120	116	121	125	156	115	121	133	155	123	136	119	134	140	147	167	141	106	6	96	149	140	159	150	7	0	6	108	153	9
SRR19854691	145	117	142	148	112	128	112	126	120	124	117	150	115	86	130	120	94	93	128	120	118	124	124	156	122	124	132	162	124	131	120	136	134	142	168	143	104	5	96	147	140	157	149	7	6	0	106	152	11
SRR10212192	136	114	143	152	79	128	66	124	71	125	69	153	75	65	133	73	56	57	125	77	77	74	123	156	69	71	134	158	73	138	74	138	135	144	165	141	69	108	52	149	138	149	147	109	108	106	0	149	111
SRR18965707	131	51	70	80	151	72	156	106	152	68	158	78	170	116	60	167	142	143	90	160	165	158	91	96	171	162	83	123	163	72	164	74	80	66	132	105	151	154	135	88	86	67	85	157	153	152	149	0	157
SRR20210206	146	120	149	147	116	130	116	124	121	128	120	156	121	84	135	125	90	90	132	125	124	125	123	155	123	126	137	160	127	136	124	140	133	141	169	139	100	1	99	146	143	158	153	2	9	11	111	157	0
SRR21129278	148	122	149	148	118	131	118	125	123	130	121	155	120	85	136	124	89	89	132	133	124	126	128	155	122	126	137	160	127	133	124	137	134	141	172	138	100	2	100	147	142	160	154	2	9	9	111	158	4
SRR20106044	146	118	144	149	112	128	113	126	118	125	117	148	115	91	129	123	93	93	128	122	122	125	122	156	121	121	131	161	122	133	124	132	138	142	177	142	103	6	100	146	138	160	151	5	4	4	107	154	8
SRR7850099	135	68	83	81	140	78	168	102	163	80	167	92	170	147	85	180	132	128	89	185	185	177	96	101	185	170	84	142	176	81	181	86	81	82	154	96	140	145	165	95	98	78	100	146	152	151	150	81	148
SRR7286461	133	88	105	115	151	96	176	108	179	90	187	115	181	164	105	191	155	155	102	195	192	194	123	124	202	188	105	168	189	97	197	99	106	109	174	115	166	165	198	115	113	113	130	172	165	164	167	114	170
SRR29154838	136	67	100	95	148	87	165	93	167	76	170	107	173	141	100	178	136	136	86	179	192	177	106	108	192	179	99	138	179	88	189	91	86	95	157	100	150	148	157	99	103	94	102	153	157	157	158	97	152
SRR29138381	136	66	99	95	146	86	164	91	167	77	172	104	169	145	97	179	135	135	87	181	193	180	106	109	193	177	104	135	179	86	194	90	88	95	159	105	146	149	159	100	112	95	102	152	155	154	157	96	151
SRR15043708	140	76	102	102	151	92	163	99	173	80	172	107	168	130	103	163	141	142	88	176	176	172	101	117	184	180	102	145	181	93	182	94	93	104	151	109	156	158	150	109	108	101	105	160	159	157	158	101	160
ERR10640006	103	114	136	142	156	129	171	137	174	125	171	154	183	131	137	168	155	156	144	181	169	176	145	155	164	177	153	52	183	131	179	134	144	139	94	157	168	166	144	141	151	133	142	166	168	176	171	136	170
SRR11215176	160	124	151	154	120	135	117	134	134	145	119	168	119	85	138	120	88	90	128	125	123	124	116	157	123	125	132	159	127	150	123	142	138	154	179	137	102	56	105	152	154	167	164	52	60	60	109	161	58
SRR4256222	130	46	113	122	131	93	161	84	152	95	149	130	167	111	86	163	124	126	93	158	164	148	86	119	167	152	106	133	157	97	153	94	106	122	145	106	136	141	132	109	95	115	66	141	142	140	136	102	145
SRR14472201	138	82	94	100	141	94	161	95	167	89	168	107	166	126	82	166	137	137	101	174	170	168	90	118	178	171	98	144	173	94	174	97	97	83	150	112	149	150	158	108	111	94	111	151	154	154	154	80	152
SRR20352881	132	93	109	104	144	93	157	89	166	84	163	114	158	138	105	167	133	133	95	178	176	171	89	121	180	173	107	160	175	94	180	98	93	103	180	107	146	150	160	109	111	114	124	149	153	153	155	117	150
SRR18965815	144	124	146	146	88	126	92	124	98	130	101	153	96	74	130	95	30	33	122	100	100	101	129	155	95	104	134	176	99	131	99	134	130	136	174	133	44	100	47	142	146	155	168	99	107	106	72	165	103
SRR7277784	147	155	165	168	110	144	51	152	55	151	57	176	59	81	159	54	75	76	157	59	58	60	154	184	53	57	159	179	61	163	59	166	166	166	193	161	109	129	77	177	170	177	185	130	135	135	82	185	132
SRR18965690	82	141	137	142	164	170	148	158	152	169	152	149	147	154	158	150	166	168	172	160	152	159	157	156	155	156	163	153	162	177	163	179	175	174	145	182	181	177	175	189	185	188	174	182	180	183	181	186	185
SRR14136389	140	76	96	99	143	93	157	94	163	91	164	105	163	125	79	164	134	136	99	163	163	169	92	119	165	169	97	151	169	93	164	97	99	80	157	112	147	151	153	108	111	100	107	151	154	153	151	78	152
SRR21607541	139	99	91	92	141	94	159	97	163	94	167	97	160	139	112	171	127	129	99	170	172	179	93	115	179	171	73	166	174	96	176	99	95	104	180	106	140	147	163	112	110	93	132	147	155	151	152	114	151
SRR31702263	91	140	171	173	168	158	201	161	200	151	202	180	205	180	157	209	174	174	163	218	217	217	179	185	220	211	173	113	213	161	225	162	177	165	132	174	182	188	192	168	178	162	171	189	185	195	195	173	190
SRR29118810	147	85	123	123	147	80	168	96	167	97	169	129	171	147	107	179	130	128	75	178	186	180	101	111	193	174	106	167	174	83	184	86	69	100	203	79	146	147	169	80	91	118	118	149	156	152	151	116	150
SRR22586854	139	57	110	120	150	74	164	125	161	97	159	121	176	123	97	167	143	145	109	174	164	164	108	121	164	168	122	141	170	78	162	77	97	116	150	124	153	157	141	107	112	117	38	159	161	155	154	108	163
SRR21488048	138	101	92	94	141	94	159	94	165	96	169	97	162	140	111	171	131	129	102	179	179	177	97	116	184	173	74	168	177	101	184	102	94	107	186	107	141	146	169	114	114	96	136	148	154	153	158	116	150
SRR11832234	146	134	159	164	129	149	114	143	123	141	118	166	121	104	149	122	106	109	145	124	121	119	144	170	120	124	151	174	126	151	124	153	154	157	180	155	120	71	113	166	157	174	169	74	74	73	111	171	75
SRR30977457	144	90	123	131	144	90	167	105	169	97	167	127	168	141	110	177	141	140	78	179	184	181	102	115	188	176	108	168	176	92	184	90	77	113	201	87	156	158	164	90	89	122	118	161	156	155	153	120	161
ERR10639998	105	113	162	168	159	154	170	140	175	138	174	181	185	137	142	175	159	159	168	189	174	178	148	183	173	178	176	52	184	160	179	162	174	170	99	185	169	170	146	170	170	146	144	168	170	181	176	147	171
SRR29188582	82	162	155	162	176	177	188	171	187	175	191	173	188	183	181	184	192	191	177	195	189	196	191	174	193	195	183	138	199	177	194	181	191	185	123	188	203	202	194	191	200	188	197	204	199	208	211	185	205
SRR22586860	144	68	103	114	143	78	187	103	174	96	167	115	198	132	107	194	145	144	78	170	194	176	103	69	195	175	104	160	180	88	168	87	78	111	169	69	152	162	159	64	67	115	108	162	165	160	154	109	164
SRR21628767	158	149	171	170	112	155	61	149	67	157	71	177	72	97	169	82	88	93	153	79	77	69	176	180	69	68	161	184	67	160	77	164	156	172	202	159	103	129	107	172	176	202	201	131	135	135	90	185	132
SRR10231918	95	155	150	148	190	170	171	173	177	164	176	153	181	181	180	176	183	190	176	187	179	183	186	159	187	183	174	177	186	177	185	185	173	177	160	182	203	200	187	183	189	172	190	205	205	205	210	185	205
SRR29188682	83	166	155	164	177	178	190	180	191	178	193	173	192	187	183	188	195	194	177	196	194	201	194	176	194	200	185	141	204	180	198	183	194	188	127	189	206	204	198	193	202	192	201	208	200	211	214	191	208
SRR15298959	153	138	172	181	131	155	131	152	136	154	134	182	136	108	156	136	116	118	146	141	138	141	148	187	137	140	159	176	141	158	138	157	159	167	192	168	131	134	122	172	165	174	168	134	132	131	132	175	138
ERR10640062	146	116	142	149	180	135	189	157	185	138	180	159	203	148	142	199	166	166	160	198	190	186	158	159	197	196	161	138	188	142	187	146	139	145	145	162	177	173	168	148	156	156	147	177	186	179	183	149	180
SRR17988568	153	123	107	114	162	114	181	123	186	110	187	113	182	163	124	194	163	164	118	197	194	195	115	125	201	190	114	187	195	117	200	115	119	125	194	134	176	180	182	134	128	123	151	180	179	176	172	132	181
SRR31671135	139	118	104	112	164	117	172	133	176	119	178	110	175	178	132	187	180	180	128	194	188	190	143	120	198	185	133	170	185	128	192	125	131	137	180	143	189	180	208	141	142	138	146	180	179	175	189	130	182
SRR18965821	121	135	188	185	163	172	196	141	193	176	194	198	188	155	167	193	160	160	196	194	185	193	152	207	186	195	188	113	197	196	196	200	208	190	121	193	171	175	167	182	185	190	165	175	178	179	176	197	178
SRR12625848	148	145	174	181	104	156	119	156	125	154	122	181	123	98	157	121	81	86	156	135	125	128	154	186	117	129	161	190	130	165	127	166	166	170	195	170	95	139	89	179	166	179	186	139	136	134	112	188	140
SRR29188572	132	128	145	147	182	129	147	131	144	137	152	152	152	177	136	165	172	171	136	157	163	164	137	175	166	154	91	196	160	134	164	138	131	126	232	144	182	188	200	149	155	115	168	189	199	194	191	145	193
SRR5024296	67	180	164	167	199	189	196	190	199	187	199	180	201	200	195	196	208	209	200	199	200	206	204	183	198	207	200	150	209	195	204	198	215	200	112	204	219	217	216	213	218	205	218	221	216	224	228	217	223
SRR8457026	155	157	205	211	118	172	91	171	96	174	93	209	98	112	171	96	89	93	162	103	99	98	174	215	94	98	170	196	99	175	98	173	183	181	225	182	110	153	101	185	188	205	201	150	154	144	109	193	155
SRR31893724	144	114	108	114	164	118	177	133	177	118	179	113	180	178	135	188	180	179	132	196	189	189	144	121	194	186	134	171	186	128	190	125	132	138	181	144	191	178	205	143	140	138	145	181	179	176	191	131	182
SRR29225719	125	127	149	159	182	135	146	134	145	137	150	153	149	174	135	162	178	177	138	155	163	163	137	181	168	151	88	198	156	141	164	138	139	135	234	151	189	196	199	152	152	119	166	197	195	192	190	146	198
SRR31359436	145	116	107	114	164	117	175	133	176	117	178	114	179	178	132	191	181	180	130	194	191	191	143	121	199	185	133	170	185	127	190	124	132	136	183	143	189	181	208	142	142	137	146	181	181	175	191	129	182
SRR29208691	128	135	154	155	189	136	148	136	146	144	148	160	150	189	145	163	178	174	143	154	162	161	140	183	160	148	97	204	156	141	159	146	138	134	238	152	188	194	203	155	160	124	180	196	204	202	194	154	198
SRR31868323	145	111	106	112	166	117	182	139	178	117	186	111	186	184	129	198	184	182	131	200	201	198	148	123	202	192	133	171	192	126	198	125	131	135	184	143	191	181	214	142	141	137	145	183	179	175	197	129	183
SRR7291027	163	155	179	178	114	165	111	156	130	166	131	201	114	99	193	114	93	94	159	128	112	135	157	200	109	138	161	193	133	169	135	169	169	187	207	162	103	129	112	183	180	191	189	127	134	135	118	200	134
SRR29225841	128	138	150	160	184	136	146	139	147	139	154	156	147	178	138	164	179	178	139	155	160	166	141	180	173	153	92	199	161	142	167	138	142	136	235	153	194	196	207	154	156	122	170	200	198	200	193	149	202
SRR21910339	102	173	158	159	199	180	188	188	195	178	192	174	194	194	188	193	197	198	192	202	190	199	202	175	199	200	189	195	202	186	197	193	184	188	178	200	212	210	202	200	208	194	208	214	215	214	219	204	215
SRR12457666	154	155	163	161	109	163	115	171	119	171	109	161	120	115	177	115	84	83	183	122	123	118	175	177	122	119	190	181	119	185	120	182	184	191	192	199	97	137	81	196	195	179	189	139	138	136	115	194	139
ERR10464668	84	181	171	168	209	202	185	218	193	195	193	178	198	209	198	194	222	221	235	203	201	194	223	191	205	199	222	164	202	222	199	229	227	213	160	242	230	226	219	234	234	211	212	232	232	234	237	229	234
SRR10017905	113	170	179	186	182	178	211	182	215	173	213	196	216	189	191	210	193	195	177	220	216	222	202	197	212	228	191	118	228	185	226	187	195	189	149	200	210	209	196	200	205	176	200	212	206	216	220	194	213
SRR7291954	71	195	192	198	217	209	211	202	211	214	213	209	213	218	215	210	225	221	214	212	214	221	231	215	210	218	217	171	222	213	217	219	228	219	142	224	234	234	227	227	239	222	235	237	233	240	245	226	241
SRR15366114	144	138	176	173	202	131	160	146	162	154	161	182	167	195	159	175	187	187	125	170	179	171	152	161	178	164	147	212	168	136	176	141	127	150	242	129	197	199	226	131	146	180	183	201	209	204	198	175	204
ERR10640035	155	118	176	181	183	168	214	161	209	153	203	189	231	154	151	220	171	174	186	218	222	211	177	195	221	221	186	150	213	181	208	182	174	178	158	195	185	183	174	176	199	190	150	187	197	189	186	164	191
SRR19737233	106	185	163	165	205	187	196	198	199	186	199	179	203	215	194	213	202	204	199	216	216	216	207	184	227	206	201	204	208	201	222	208	194	196	197	216	219	216	242	208	227	214	222	220	221	219	224	221	221
ERR10711903	142	179	221	230	172	195	106	184	110	195	111	233	112	140	196	114	158	158	190	122	115	113	188	236	113	116	190	218	114	204	112	200	201	206	245	205	171	116	159	213	202	227	210	119	117	118	163	219	119
SRR18965689	95	196	202	203	211	237	209	207	207	225	212	213	210	215	240	211	236	232	241	208	213	208	218	203	209	215	232	163	216	245	207	246	257	250	146	238	253	250	220	250	241	237	230	251	242	257	241	244	250
SRR21910837	107	184	173	166	212	196	206	203	203	196	205	182	213	224	201	224	207	210	209	225	225	222	216	192	234	213	206	210	216	210	222	216	204	206	204	222	223	221	242	212	230	224	222	225	225	227	230	229	226
SRR18965823	145	165	231	229	193	201	228	167	218	209	224	241	219	181	198	224	188	190	242	223	214	220	184	254	213	222	232	144	227	245	220	245	255	236	149	239	199	203	193	213	226	231	192	204	203	208	206	238	205
SRR16012028	77	215	188	200	208	219	217	214	220	214	221	216	219	232	227	215	235	233	229	212	227	226	226	215	234	228	235	184	231	233	237	238	239	232	176	249	245	243	241	249	256	239	256	250	244	250	253	259	251
SRR22586858	186	170	166	167	198	198	182	195	187	189	181	180	192	190	197	185	207	207	221	195	181	186	197	183	182	190	222	213	193	208	190	212	208	215	219	233	227	220	202	216	226	202	204	225	234	227	225	208	224
SRR18965820	147	167	231	228	195	201	236	171	223	212	227	241	225	184	202	231	192	194	239	228	222	225	191	249	223	229	230	143	233	238	226	240	250	233	146	235	203	206	198	215	224	233	194	207	208	212	211	236	208
DRR103428	125	203	238	237	208	232	254	210	259	238	253	261	256	221	223	247	222	222	237	249	252	259	221	252	249	260	232	179	267	244	264	244	241	232	160	237	231	244	224	255	255	232	242	244	240	247	241	248	245
SRR13336752	145	192	228	228	203	200	229	181	228	205	235	239	227	196	198	228	202	200	213	231	230	235	195	244	232	235	221	180	238	226	235	230	239	232	177	225	212	216	205	218	232	243	224	218	213	221	222	250	219
SRR5029836	100	212	201	207	226	232	233	226	232	227	234	217	233	241	224	226	243	243	240	237	238	241	250	220	242	244	238	181	246	234	246	242	253	239	168	246	258	254	252	254	258	245	241	260	252	259	264	252	262
SRR18965696	30	203	215	214	223	244	236	211	223	237	224	225	241	224	228	241	232	237	246	219	243	232	226	239	237	233	246	169	235	260	232	261	267	254	111	258	244	248	236	268	252	250	237	252	245	256	254	256	251
SRR29420677	89	227	204	217	224	238	230	228	229	226	233	233	232	236	236	231	246	246	248	235	239	237	236	237	241	239	245	195	241	249	241	256	258	245	193	259	253	254	246	269	268	251	259	262	254	259	261	273	261
ERR10936246	87	203	183	193	228	235	215	249	213	237	216	214	224	241	228	223	246	245	264	219	227	216	257	209	228	220	250	202	224	256	226	262	249	236	189	269	255	259	258	265	282	252	245	264	267	266	263	265	265
SRR3240963	147	256	159	161	233	250	195	243	185	258	190	172	191	259	256	190	263	265	251	188	187	192	259	175	187	197	246	268	199	260	197	265	258	263	256	261	276	276	270	277	273	279	291	276	285	280	287	295	285
SRR29225492	154	262	160	160	233	267	185	259	189	276	191	172	188	278	271	194	282	281	269	189	192	196	267	173	194	193	273	280	196	274	196	278	274	279	277	281	294	293	289	290	292	301	302	293	301	297	302	303	300
SRR30591079	102	258	181	188	257	259	227	265	224	268	225	198	222	292	277	227	294	294	274	229	231	234	310	198	238	237	280	206	240	275	236	280	285	278	201	289	304	284	309	292	305	283	297	292	284	291	312	286	292
SRR21413080	158	229	198	204	241	255	224	245	207	245	215	218	211	261	260	225	260	260	287	215	221	217	262	221	229	217	277	245	223	275	229	283	263	275	240	287	275	271	275	271	299	277	262	285	281	278	288	293	282
SRR18965683	134	247	216	226	248	273	241	249	243	270	245	241	260	259	269	253	272	274	271	245	257	247	262	238	254	250	273	223	252	282	254	283	279	282	210	275	290	281	268	289	284	277	276	289	281	293	293	288	291
SRR22586850	171	297	219	224	284	329	249	301	222	342	235	243	253	316	332	252	321	324	336	235	241	229	339	222	251	240	326	304	235	347	232	356	331	339	301	325	343	344	332	353	345	350	346	344	352	354	350	359	353
SRR18965754	147	333	222	230	291	352	244	333	244	358	247	240	245	356	362	241	369	370	362	250	244	249	358	247	238	252	362	264	255	374	248	375	384	375	283	373	381	368	364	385	375	377	370	368	366	368	387	376	372
ERR3309002	130	294	261	273	304	343	295	321	273	338	273	289	307	325	321	296	351	351	370	285	297	279	341	287	292	293	363	250	291	360	286	361	367	357	254	375	362	344	340	366	365	356	337	348	347	348	369	357	352
SRR29268953	170	338	224	227	305	368	235	349	234	377	238	246	242	358	369	239	356	356	367	247	233	239	360	229	240	240	360	326	243	380	246	385	365	375	321	364	378	377	361	388	383	382	377	379	390	396	383	386	385
SRR11967916	159	373	218	223	314	375	243	356	242	377	243	234	243	381	384	237	389	392	383	239	241	248	384	235	240	250	381	299	252	395	249	394	405	395	311	389	403	387	398	404	399	412	412	388	389	394	413	413	393
SRR9947524	147	381	216	221	302	369	249	354	249	387	249	233	248	393	389	241	395	393	381	251	251	254	389	239	245	258	380	314	257	394	254	399	401	392	321	394	409	389	410	407	404	411	430	392	392	394	420	425	396
SRR21504803	155	382	224	231	315	382	248	360	252	385	254	240	271	387	395	264	396	401	389	257	271	257	388	247	269	261	387	305	261	401	258	402	415	399	319	397	412	395	402	415	407	419	421	398	399	401	425	421	402
ERR2044122	217	372	369	375	373	402	408	397	391	383	400	390	426	387	424	413	428	429	419	414	415	397	422	391	403	404	418	333	403	406	402	416	422	421	331	431	449	444	393	419	424	393	402	442	448	459	446	399	452
SRR18965687	198	401	394	398	348	411	355	419	351	409	357	404	364	435	424	359	442	442	422	369	366	359	443	410	364	365	417	354	367	424	367	431	436	427	325	430	452	452	454	435	440	427	436	458	452	462	424	428	458
ERR7460237	231	424	440	465	348	433	462	515	451	453	453	489	459	420	450	466	439	436	451	445	459	465	429	482	464	469	445	372	466	477	467	475	464	452	377	461	458	455	426	483	460	480	462	461	456	463	462	497	457
SRR19347604	264	406	455	464	365	435	510	548	481	443	499	487	488	460	442	509	465	457	471	464	500	499	451	497	496	500	470	387	505	473	496	476	485	472	385	482	449	452	479	470	483	466	440	464	456	461	486	480	460
DRR589077	280	476	505	530	404	488	533	494	527	507	531	542	526	496	506	521	497	496	506	527	519	536	505	544	517	550	527	425	548	521	536	527	529	535	430	532	510	526	506	527	535	518	505	531	527	530	525	524	531
SRR15417317	319	536	505	517	453	555	520	507	521	559	515	524	515	558	559	511	557	558	566	510	519	527	566	526	512	525	575	469	528	572	529	576	575	581	474	584	574	577	558	580	586	564	564	579	576	582	578	592	579
SRR15408625	352	572	550	568	486	595	553	541	557	605	555	578	563	601	594	555	600	601	614	549	568	562	604	581	562	563	625	504	567	628	562	632	620	628	511	642	615	620	605	625	642	614	600	625	623	625	616	644	626
SRR15416948	361	576	556	579	493	603	563	545	561	612	557	589	571	602	604	567	606	609	627	555	574	564	610	596	570	566	637	511	572	643	571	641	631	643	515	653	624	626	609	636	654	627	608	632	630	632	627	656	632
ERR1744012	372	602	572	584	495	610	589	568	578	640	571	598	592	619	629	593	626	623	657	575	587	584	635	605	582	589	649	530	594	655	585	650	650	654	538	663	639	639	632	647	672	652	628	647	644	651	645	676	647
ERR1699774	384	610	583	600	497	631	594	578	601	650	594	612	603	637	648	613	644	644	657	596	616	597	659	609	599	610	668	541	610	663	598	660	659	675	549	676	662	661	646	680	688	664	651	668	665	668	655	679	667
ERR1699772	378	604	599	619	497	640	599	572	593	677	585	638	604	628	635	607	632	633	685	583	603	591	652	648	588	596	687	530	606	692	597	694	685	693	544	705	649	645	638	664	727	700	641	657	658	659	649	719	658
Reference	489	1033	708	740	648	854	1033	1034	1075	951	1134	806	997	1283	1013	999	1104	1131	909	1001	972	1131	1070	816	973	1174	893	882	1137	966	1170	951	944	938	925	912	1003	931	1368	964	997	1026	1159	981	978	958	1211	1118	984
[truncated: 90 more columns]
