# Supplementary material for: Genomic insights into within-farm persistence and global phylogenetic relatedness of Shiga toxin-producing Escherichia coli O26 in a dairy cattle farm in the UK
Source: Front Microbiol. 2026 Apr 9;17:1786881. doi: 10.3389/fmicb.2026.1786881 (PMC13102674; doi:10.3389/fmicb.2026.1786881)
Supplement: Supplementary file 3 [file Data_Sheet_3.xlsx]

## Sheet: S9. snpdists_ST29_core.full.aln
snp-dists 0.8.2	SRR29183979	SRR15409850	ERR163837	SRR15419097	SRR31129137	ERR12186885	SRR12263119	ERR163839	SRR12323713	SRR16598716	SRR28740470	SRR32044638	SRR28232600	SRR32174177	SRR6015209	SRR31369203	SRR15299522	SRR28740451	SRR31369191	ERR7460236	ERR7460235	SRR15043703	SRR29252410	SRR29071005	ERR10936265	SRR15312438	SRR15299530	SRR30610689	SRR18965727	ERR7460220	SRR31176584	SRR29208712	ERR13451038	ERR12186909	ERR10712333	ERR12102681	SRR15096260	ERR7460224	ERR12186914	SRR29225608	SRR29091287	SRR15299551	SRR30325622	SRR29200377	SRR30325407	SRR15408611	ERR10464793	SRR10605723	V0354
SRR29183979	0	69	41	62	66	52	56	49	57	55	73	60	72	60	64	68	75	77	74	72	70	71	73	102	71	76	75	72	70	63	73	108	64	75	71	54	74	73	64	107	88	74	78	82	76	98	87	85	99
SRR15409850	69	0	41	58	73	51	68	53	71	69	63	72	65	72	62	72	90	69	78	69	69	79	87	113	76	91	93	79	65	85	77	82	61	79	82	67	92	90	83	121	105	94	16	92	102	101	84	111	96
ERR163837	41	41	0	29	104	26	37	32	32	46	46	37	49	38	39	118	62	48	99	40	47	63	58	102	121	66	64	46	43	125	132	58	37	58	58	54	67	61	62	109	82	71	71	71	83	81	67	91	112
SRR15419097	62	58	29	0	60	39	57	48	59	66	68	62	73	62	56	62	82	73	69	57	65	76	79	118	72	87	85	65	61	65	66	77	42	73	75	64	89	74	79	125	102	88	72	85	98	101	86	107	126
SRR31129137	66	73	104	60	0	53	20	58	20	78	79	26	82	25	71	4	95	86	6	72	76	86	87	119	95	98	96	78	74	64	4	88	62	81	82	80	96	93	90	127	110	99	150	99	107	92	99	116	96
ERR12186885	52	51	26	39	53	0	49	50	47	61	63	55	66	56	58	53	75	68	57	57	64	72	72	114	67	82	79	68	57	60	56	75	39	70	70	65	83	66	76	123	94	82	73	89	91	94	77	98	138
SRR12263119	56	68	37	57	20	49	0	58	3	76	75	7	81	8	66	19	88	83	29	66	76	90	74	124	79	90	87	78	70	63	28	86	59	84	84	79	90	79	76	131	108	90	79	97	95	105	93	113	125
ERR163839	49	53	32	48	58	50	58	0	54	51	57	61	61	61	56	62	62	64	68	58	50	74	76	111	60	67	70	68	55	49	63	56	62	75	56	56	67	77	76	119	88	77	77	70	85	101	77	92	140
SRR12323713	57	71	32	59	20	47	3	54	0	77	73	11	77	9	68	21	85	82	29	66	76	89	76	125	77	92	87	79	68	61	26	84	57	83	85	74	90	79	69	133	110	88	81	102	95	102	92	115	126
SRR16598716	55	69	46	66	78	61	76	51	77	0	75	78	79	80	66	79	88	81	87	75	70	80	94	128	82	92	89	81	73	77	84	83	69	87	80	46	89	86	80	141	88	89	81	89	89	110	94	87	129
SRR28740470	73	63	46	68	79	63	75	57	73	75	0	79	4	79	71	79	96	0	88	79	78	91	96	131	82	100	98	83	74	70	84	90	72	87	85	80	100	100	107	140	111	100	74	101	108	72	96	119	32
SRR32044638	60	72	37	62	26	55	7	61	11	78	79	0	85	1	70	25	90	86	31	71	81	92	79	130	84	94	92	80	73	68	30	91	67	87	89	82	94	82	79	139	114	95	84	105	102	109	97	119	124
SRR28232600	72	65	49	73	82	66	81	61	77	79	4	85	0	85	73	84	97	6	90	79	79	95	95	134	84	99	100	85	77	72	87	94	75	86	81	84	104	104	94	143	112	102	76	104	110	77	100	121	35
SRR32174177	60	72	38	62	25	56	8	61	9	80	79	1	85	0	70	25	91	86	34	70	80	95	79	127	85	94	93	81	74	66	32	92	65	86	87	81	95	81	79	135	114	97	83	104	101	109	98	118	127
SRR6015209	64	62	39	56	71	58	66	56	68	66	71	70	73	70	0	74	89	75	83	68	72	87	61	104	69	94	91	55	49	44	80	80	61	57	77	74	93	85	85	113	101	102	78	100	101	103	87	111	157
SRR31369203	68	72	118	62	4	53	19	62	21	79	79	25	84	25	74	0	95	86	7	74	82	87	93	130	103	99	97	80	77	71	1	92	66	83	80	87	100	95	92	137	114	101	167	103	112	104	101	116	118
SRR15299522	75	90	62	82	95	75	88	62	85	88	96	90	97	91	89	95	0	100	101	93	87	26	103	142	97	3	2	99	94	96	99	74	83	103	82	89	2	97	69	150	123	1	98	29	110	129	115	126	123
SRR28740451	77	69	48	73	86	68	83	64	82	81	0	86	6	86	75	86	100	0	90	83	82	97	100	136	87	104	104	87	76	71	89	94	83	92	91	87	108	104	114	145	115	105	81	106	114	80	102	119	33
SRR31369191	74	78	99	69	6	57	29	68	29	87	88	31	90	34	83	7	101	90	0	82	93	94	98	133	103	104	103	87	82	73	7	98	71	92	87	94	106	102	101	139	120	107	145	108	117	110	108	127	120
ERR7460236	72	69	40	57	72	57	66	58	66	75	79	71	79	70	68	74	93	83	82	0	78	85	88	125	79	98	104	89	77	69	83	89	61	82	81	76	98	91	93	133	109	111	79	99	111	80	94	112	158
ERR7460235	70	69	47	65	76	64	76	50	76	70	78	81	79	80	72	82	87	82	93	78	0	81	92	128	72	92	89	78	76	79	90	81	66	85	72	64	89	92	82	139	104	92	84	90	102	113	89	108	173
SRR15043703	71	79	63	76	86	72	90	74	89	80	91	92	95	95	87	87	26	97	94	85	81	0	102	139	87	28	29	98	94	113	94	66	88	102	71	91	27	98	77	145	113	37	97	62	119	120	105	120	130
SRR29252410	73	87	58	79	87	72	74	76	76	94	96	79	95	79	61	93	103	100	98	88	92	102	0	126	98	105	102	63	68	75	100	106	83	79	100	92	106	85	92	135	131	107	97	116	110	128	111	135	140
SRR29071005	102	113	102	118	119	114	124	111	125	128	131	130	134	127	104	130	142	136	133	125	128	139	126	0	132	151	144	116	110	116	136	138	120	118	136	121	151	136	141	52	154	144	131	150	159	155	157	162	149
ERR10936265	71	76	121	72	95	67	79	60	77	82	82	84	84	85	69	103	97	87	103	79	72	87	98	132	0	103	97	89	83	103	113	93	70	88	81	77	101	101	91	137	115	101	157	103	111	120	49	120	109
SRR15312438	76	91	66	87	98	82	90	67	92	92	100	94	99	94	94	99	3	104	104	98	92	28	105	151	103	0	3	102	99	100	104	78	92	108	87	94	5	102	73	157	127	3	105	31	116	135	118	130	140
SRR15299530	75	93	64	85	96	79	87	70	87	89	98	92	100	93	91	97	2	104	103	104	89	29	102	144	97	3	0	100	99	98	102	76	97	108	86	94	2	99	83	152	126	1	104	37	117	130	123	131	136
SRR30610689	72	79	46	65	78	68	78	68	79	81	83	80	85	81	55	80	99	87	87	89	78	98	63	116	89	102	100	0	64	62	85	92	87	70	89	91	103	88	110	124	118	103	95	120	119	117	114	131	127
SRR18965727	70	65	43	61	74	57	70	55	68	73	74	73	77	74	49	77	94	76	82	77	76	94	68	110	83	99	99	64	0	48	82	90	63	32	82	75	99	97	89	120	108	107	81	102	106	108	85	113	165
ERR7460220	63	85	125	65	64	60	63	49	61	77	70	68	72	66	44	71	96	71	73	69	79	113	75	116	103	100	98	62	48	0	77	108	75	66	85	76	100	83	83	126	116	101	184	105	105	117	85	115	145
SRR31176584	73	77	132	66	4	56	28	63	26	84	84	30	87	32	80	1	99	89	7	83	90	94	100	136	113	104	102	85	82	77	0	95	73	94	92	94	105	100	97	143	120	110	185	108	117	110	107	123	128
SRR29208712	108	82	58	77	88	75	86	56	84	83	90	91	94	92	80	92	74	94	98	89	81	66	106	138	93	78	76	92	90	108	95	0	80	98	74	83	77	99	71	147	117	76	93	76	113	126	107	119	136
ERR13451038	64	61	37	42	62	39	59	62	57	69	72	67	75	65	61	66	83	83	71	61	66	88	83	120	70	92	97	87	63	75	73	80	0	85	77	71	92	85	105	130	106	105	78	94	105	106	83	115	166
ERR12186909	75	79	58	73	81	70	84	75	83	87	87	87	86	86	57	83	103	92	92	82	85	102	79	118	88	108	108	70	32	66	94	98	85	0	89	88	110	103	100	130	120	112	91	106	119	119	103	130	133
ERR10712333	71	82	58	75	82	70	84	56	85	80	85	89	81	87	77	80	82	91	87	81	72	71	100	136	81	87	86	89	82	85	92	74	77	89	0	80	85	106	78	146	116	87	92	86	108	123	98	118	125
ERR12102681	54	67	54	64	80	65	79	56	74	46	80	82	84	81	74	87	89	87	94	76	64	91	92	121	77	94	94	91	75	76	94	83	71	88	80	0	94	98	86	135	88	103	81	103	88	120	94	94	170
SRR15096260	74	92	67	89	96	83	90	67	90	89	100	94	104	95	93	100	2	108	106	98	89	27	106	151	101	5	2	103	99	100	105	77	92	110	85	94	0	103	71	158	125	1	103	31	115	138	121	128	151
ERR7460224	73	90	61	74	93	66	79	77	79	86	100	82	104	81	85	95	97	104	102	91	92	98	85	136	101	102	99	88	97	83	100	99	85	103	106	98	103	0	95	148	123	99	97	109	114	124	114	140	148
ERR12186914	64	83	62	79	90	76	76	76	69	80	107	79	94	79	85	92	69	114	101	93	82	77	92	141	91	73	83	110	89	83	97	71	105	100	78	86	71	95	0	147	115	83	94	82	99	130	107	123	167
SRR29225608	107	121	109	125	127	123	131	119	133	141	140	139	143	135	113	137	150	145	139	133	139	145	135	52	137	157	152	124	120	126	143	147	130	130	146	135	158	148	147	0	173	153	137	158	169	163	161	178	161
SRR29091287	88	105	82	102	110	94	108	88	110	88	111	114	112	114	101	114	123	115	120	109	104	113	131	154	115	127	126	118	108	116	120	117	106	120	116	88	125	123	115	173	0	123	105	125	41	146	124	30	148
SRR15299551	74	94	71	88	99	82	90	77	88	89	100	95	102	97	102	101	1	105	107	111	92	37	107	144	101	3	1	103	107	101	110	76	105	112	87	103	1	99	83	153	123	0	115	55	123	130	136	138	148
SRR30325622	78	16	71	72	150	73	79	77	81	81	74	84	76	83	78	167	98	81	145	79	84	97	97	131	157	105	104	95	81	184	185	93	78	91	92	81	103	97	94	137	105	115	0	151	100	123	96	113	137
SRR29200377	82	92	71	85	99	89	97	70	102	89	101	105	104	104	100	103	29	106	108	99	90	62	116	150	103	31	37	120	102	105	108	76	94	106	86	103	31	109	82	158	125	55	151	0	133	141	126	138	169
SRR30325407	76	102	83	98	107	91	95	85	95	89	108	102	110	101	101	112	110	114	117	111	102	119	110	159	111	116	117	119	106	105	117	113	105	119	108	88	115	114	99	169	41	123	100	133	0	140	121	43	158
SRR15408611	98	101	81	101	92	94	105	101	102	110	72	109	77	109	103	104	129	80	110	80	113	120	128	155	120	135	130	117	108	117	110	126	106	119	123	120	138	124	130	163	146	130	123	141	140	0	132	157	78
ERR10464793	87	84	67	86	99	77	93	77	92	94	96	97	100	98	87	101	115	102	108	94	89	105	111	157	49	118	123	114	85	85	107	107	83	103	98	94	121	114	107	161	124	136	96	126	121	132	0	129	182
SRR10605723	85	111	91	107	116	98	113	92	115	87	119	119	121	118	111	116	126	119	127	112	108	120	135	162	120	130	131	131	113	115	123	119	115	130	118	94	128	140	123	178	30	138	113	138	43	157	129	0	156
V0354	99	96	112	126	96	138	125	140	126	129	32	124	35	127	157	118	123	33	120	158	173	130	140	149	109	140	136	127	165	145	128	136	166	133	125	170	151	148	167	161	148	148	137	169	158	78	182	156	0
V0350	98	95	110	123	96	136	124	138	124	128	30	124	32	126	159	118	124	31	121	157	174	130	140	153	112	143	139	129	168	154	130	136	163	137	131	167	152	148	164	160	148	151	134	172	157	80	187	159	6
SRR30325417	73	77	57	70	92	88	81	58	80	76	85	86	86	84	102	95	90	88	102	102	96	97	101	136	149	96	106	110	118	83	103	73	95	95	59	86	94	104	78	144	107	128	106	104	109	117	123	111	155
V0352	98	95	111	124	95	137	124	139	123	128	30	124	33	125	158	117	123	34	119	158	173	129	138	149	109	144	138	129	165	148	126	136	166	137	131	171	152	150	166	160	149	150	144	174	158	79	185	160	5
V0353	101	93	110	124	96	136	124	140	123	125	30	123	33	127	162	118	124	32	119	156	176	131	139	152	106	144	137	130	165	150	125	136	167	137	132	174	150	148	166	161	149	150	136	172	158	79	184	160	5
SRR29046114	109	132	123	133	136	130	143	132	146	139	154	151	159	146	125	149	157	155	153	146	153	159	141	5	150	167	159	128	131	125	154	150	145	141	164	144	170	160	164	54	177	164	149	172	183	187	175	187	192
SRR15096265	103	116	104	120	128	128	125	114	131	134	137	132	141	130	111	139	153	139	140	135	137	156	127	39	180	161	165	130	124	107	147	137	133	123	146	137	164	154	148	43	169	174	144	164	167	171	165	177	177
V0349	102	97	110	121	97	135	125	140	125	127	29	124	32	128	162	122	124	31	122	159	177	131	141	153	113	144	139	129	167	149	130	134	164	135	134	168	150	146	165	165	148	151	135	173	157	79	187	158	5
V0348	96	94	108	123	98	137	124	139	125	126	29	122	32	126	164	120	125	30	122	155	176	131	141	154	105	144	140	132	170	149	128	136	165	137	134	173	154	147	166	164	147	152	133	173	157	77	180	159	3
ERR10936242	81	82	59	78	92	75	87	68	88	87	88	93	92	93	78	96	104	95	103	83	78	123	103	142	4	110	107	103	88	78	104	101	75	97	92	90	113	107	99	148	123	119	108	118	121	138	48	130	183
V0340	98	96	112	126	99	136	127	141	129	126	31	125	33	129	163	121	126	32	123	158	175	132	143	157	112	144	140	132	168	151	130	139	167	138	135	170	155	150	163	166	152	152	137	173	163	80	188	164	6
V0345	99	96	110	123	98	133	126	140	128	126	31	123	33	127	163	119	124	33	121	157	176	130	140	166	112	142	139	130	166	148	129	137	167	137	134	169	153	148	183	176	150	151	137	172	161	79	190	160	13
ERR10936271	84	81	152	81	110	78	89	71	90	89	92	98	94	95	80	120	106	100	119	88	80	111	106	142	11	114	108	102	90	115	134	102	78	99	94	92	113	109	102	147	126	118	190	119	124	142	50	135	182
ERR12102689	91	97	78	93	109	99	103	92	101	106	111	111	110	107	95	118	134	121	122	109	95	135	121	91	150	142	151	134	105	108	127	122	93	114	114	110	142	116	126	107	143	173	111	147	138	147	129	152	200
SRR15312436	105	119	106	123	131	132	132	137	135	137	139	134	146	130	114	140	158	143	144	144	146	164	128	42	190	167	185	148	121	113	149	138	148	134	154	144	170	160	170	46	174	199	150	169	177	175	171	184	177
ERR12186892	100	104	83	99	104	95	108	112	108	109	112	112	114	113	84	108	130	113	111	113	112	125	104	163	113	134	144	113	89	82	118	128	111	98	123	117	135	129	149	174	144	151	118	133	143	147	128	160	170
SRR15361668	108	145	124	95	148	87	141	143	137	105	159	144	161	146	148	154	116	165	168	153	156	171	106	157	163	121	122	115	155	161	161	118	152	165	158	161	124	146	170	163	137	122	161	127	172	145	173	197	146
ERR10936243	83	84	151	80	111	79	89	73	87	89	91	97	94	96	80	122	105	99	121	87	80	128	105	143	5	114	109	107	91	112	136	103	78	99	93	92	111	109	104	149	127	120	199	119	123	142	50	134	186
SRR14482311	102	128	101	110	121	116	125	102	125	115	131	131	138	138	137	126	58	139	136	141	134	40	142	157	129	69	71	132	150	141	134	100	144	145	76	145	65	137	118	167	152	75	141	94	171	161	155	158	189
ERR10936230	84	84	151	80	111	78	89	71	87	89	90	98	95	97	80	124	106	101	120	86	80	115	106	145	5	114	109	109	89	114	136	102	77	99	94	91	112	109	103	152	128	121	198	120	123	143	50	135	186
ERR14767991	120	129	125	139	142	136	147	139	144	150	155	157	159	152	129	150	158	164	150	147	150	157	142	73	149	172	173	157	132	140	156	166	145	147	163	154	172	161	166	79	189	186	150	177	182	194	176	199	240
ERR9854271	94	89	148	90	119	86	96	81	99	98	99	103	103	103	92	126	110	105	129	99	98	113	114	156	10	122	121	122	93	121	140	115	89	107	102	101	122	116	114	162	130	130	185	129	128	148	48	138	159
SRR31633555	118	115	110	127	123	114	128	125	129	135	135	141	138	141	136	129	139	139	135	141	125	132	151	181	182	148	146	165	138	128	135	152	138	151	142	145	152	145	151	192	168	160	145	154	166	174	155	174	186
ERR10936234	90	90	81	88	174	112	95	106	92	95	103	102	102	101	108	193	123	111	172	113	113	144	112	146	179	130	149	140	116	193	210	112	113	114	102	111	131	113	130	153	133	173	129	143	128	142	76	145	172
SRR22938822	131	147	141	131	159	130	171	155	175	139	171	175	175	179	157	156	154	178	161	161	153	158	162	180	189	157	156	148	174	183	167	154	173	183	171	182	158	169	190	192	179	156	188	158	214	194	186	209	213
SRR16612564	286	296	298	306	318	312	306	315	306	313	325	317	322	325	312	325	332	330	331	323	320	327	325	299	334	335	337	324	330	335	332	332	338	323	344	323	336	320	334	315	334	348	328	343	339	333	353	339	323
ERR10936220	116	111	91	107	98	109	114	119	113	119	124	115	124	121	85	130	147	135	134	113	109	174	100	129	178	154	173	124	86	94	138	134	128	113	126	124	154	134	145	164	160	195	143	160	149	158	125	165	214
SRR22959314	146	164	157	146	162	140	186	172	185	151	185	189	188	194	172	163	162	193	171	179	166	166	172	192	206	166	167	159	188	197	177	167	189	201	189	202	165	184	207	205	189	170	205	168	229	205	202	223	226
SRR31893753	139	158	134	132	152	125	161	160	161	146	165	161	168	164	150	158	164	168	163	169	171	170	137	169	167	167	166	129	113	147	158	157	183	131	110	200	165	177	200	182	184	165	186	187	211	179	197	209	185
SRR28428296	110	175	174	157	159	154	189	197	190	138	196	191	196	191	198	185	170	192	184	200	198	160	172	192	179	171	174	174	231	216	196	197	221	223	200	210	176	212	212	203	76	182	223	188	129	197	229	122	199
SRR28428297	111	182	175	160	158	155	191	200	192	141	202	198	200	196	197	187	174	203	185	199	204	165	177	195	181	178	179	184	231	208	200	214	222	223	193	209	182	215	212	203	81	187	222	194	128	203	232	124	207
ERR12186899	125	150	144	159	153	168	146	172	148	174	175	155	176	150	151	170	178	181	174	168	176	202	148	70	232	189	202	191	155	152	178	175	171	159	181	175	193	174	185	80	201	232	182	218	186	206	190	213	227
SRR20982233	163	117	158	173	168	145	182	167	182	180	185	181	190	189	175	182	195	194	183	178	177	183	197	213	183	197	194	190	178	182	188	186	173	191	104	176	197	192	190	229	211	202	120	206	208	230	200	214	253
SRR28281786	123	224	205	166	176	163	223	226	223	148	230	222	230	221	228	209	176	225	208	225	231	183	183	204	201	179	183	186	260	242	221	229	269	264	237	246	181	245	241	214	84	194	251	196	152	212	258	150	218
ERR14085475	179	176	178	188	177	178	194	186	195	193	198	205	200	207	191	176	200	211	188	203	181	202	210	215	241	205	203	212	201	206	186	210	196	213	203	204	207	199	206	224	233	213	219	209	232	240	222	239	288
ERR14085390	165	180	162	179	178	166	190	173	187	188	186	199	191	195	192	188	200	198	188	195	190	195	207	226	220	210	221	220	194	206	193	199	183	204	83	195	205	202	209	240	227	236	195	216	221	238	215	230	281
SRR3578643	302	335	339	357	363	357	360	347	358	361	374	365	375	372	360	372	388	376	377	362	360	379	380	345	373	392	381	369	379	382	381	386	371	377	396	375	391	385	377	356	394	399	368	390	392	400	391	402	396
SRR12263124	325	350	352	363	373	369	369	374	369	370	382	378	381	381	376	386	393	384	389	386	380	400	393	359	400	398	411	407	392	400	390	390	408	391	411	388	400	386	409	370	393	439	399	412	395	401	411	401	385
SRR4195734	318	343	348	368	372	377	374	360	371	374	388	379	389	382	379	381	400	395	382	385	377	399	393	356	390	405	392	388	396	392	393	401	388	391	409	392	410	398	398	370	412	414	389	408	405	415	406	414	423
SRR29759269	298	330	346	363	360	356	367	356	363	361	381	370	383	378	366	370	378	391	374	364	364	378	385	339	369	387	373	373	377	374	381	393	373	381	400	382	391	386	381	352	392	385	366	392	393	414	394	406	391
ERR10936120	320	345	363	376	373	380	381	369	376	376	397	383	401	392	388	392	404	412	391	392	391	409	400	354	381	413	390	388	400	378	395	415	390	403	423	402	417	408	397	363	408	405	388	418	416	393	419	420	368
SRR10357210	336	368	374	387	396	393	394	398	393	393	405	401	407	407	397	408	415	408	412	405	400	426	414	375	422	423	442	437	415	415	413	416	430	414	430	408	426	408	432	389	406	468	420	433	408	426	433	414	416
ERR10936121	322	347	365	378	377	371	384	371	381	380	399	386	405	397	384	389	399	404	393	379	381	407	402	359	381	404	387	389	392	384	397	407	387	400	423	400	407	412	397	366	411	403	395	410	417	440	407	425	438
ERR10936123	319	347	363	379	367	379	381	373	378	375	391	382	394	394	399	377	391	397	383	395	397	404	400	346	385	399	384	397	398	378	394	413	398	411	432	409	407	412	402	357	408	406	405	420	423	432	423	423	437
SRR5185402	311	328	351	368	363	362	371	377	371	375	391	376	390	384	370	370	383	397	377	368	372	383	395	350	400	391	385	393	387	370	383	399	389	394	416	394	398	398	399	357	401	405	395	408	411	427	396	414	422
ERR10464801	339	363	379	391	388	388	399	383	397	399	415	402	414	407	400	402	408	419	406	396	400	416	419	374	395	417	399	405	411	397	413	437	406	418	437	414	423	424	410	385	428	414	409	424	432	408	426	437	386
SRR29548348	321	351	370	386	381	378	389	378	386	384	403	393	406	400	388	394	401	414	395	388	389	401	406	360	392	408	393	394	399	394	403	436	397	410	424	408	413	410	403	376	416	405	394	415	417	441	416	426	422
SRR22535088	343	375	381	395	405	409	401	405	402	401	412	409	415	415	410	417	423	418	421	420	415	444	423	382	433	432	450	447	423	423	423	422	444	429	446	425	438	415	442	398	433	480	448	453	434	435	448	438	437
SRR21918426	352	380	393	404	413	420	408	418	413	410	424	422	426	427	423	428	432	430	429	431	425	428	433	390	441	437	454	449	437	439	436	433	453	437	453	434	447	424	450	405	439	477	433	449	442	449	459	450	432
SRR16941011	354	384	398	405	416	424	415	419	420	415	431	426	431	431	429	429	431	437	433	434	428	455	439	392	449	441	454	459	443	438	439	436	460	441	458	435	448	429	455	408	448	489	463	464	449	451	464	452	453
SRR10380834	364	395	407	418	425	433	421	432	420	420	433	433	437	436	433	439	444	443	440	444	436	472	443	402	454	458	473	475	448	448	444	446	466	449	467	447	461	440	468	412	456	510	469	479	454	458	465	465	462
SRR16568698	366	396	412	421	431	442	429	436	431	426	439	434	444	442	440	444	451	448	446	450	443	469	449	405	462	457	475	475	451	452	450	454	475	456	477	456	467	445	474	418	458	509	474	482	464	468	474	467	460
SRR16598709	371	404	422	428	438	446	435	444	437	433	446	445	447	451	447	452	454	453	455	455	445	479	457	412	470	461	481	486	462	464	461	468	478	461	478	458	474	452	477	430	461	516	483	491	465	471	483	474	477
SRR12323710	382	410	433	436	446	457	445	454	449	442	456	457	458	459	458	460	462	463	462	464	457	488	465	417	481	472	490	492	470	470	468	468	489	471	489	472	484	461	491	436	476	533	497	502	479	483	495	483	479
SRR4788166	397	427	439	456	444	478	451	460	450	447	463	459	464	464	466	459	478	471	457	485	471	470	468	419	490	484	486	479	493	479	477	481	515	496	518	493	493	469	497	433	483	518	468	492	495	488	505	495	491
ERR10712090	391	415	443	449	454	477	451	470	452	453	474	463	475	471	483	465	474	478	469	473	474	468	473	422	486	481	495	491	489	485	478	514	501	488	508	486	497	474	498	440	479	528	488	500	491	493	512	494	488
SRR28674184	404	433	450	463	455	473	464	472	467	457	474	477	476	479	478	465	470	483	469	499	477	486	481	437	507	479	496	511	500	485	479	485	521	501	519	501	487	477	504	451	490	535	509	506	497	500	524	500	497
SRR7251001	386	390	418	427	426	459	429	450	436	437	452	449	443	450	459	446	453	463	441	467	463	450	456	404	463	458	465	480	480	486	462	466	488	476	483	481	482	452	483	419	465	504	459	490	484	485	497	488	469
SRR12798026	381	384	423	432	430	453	432	439	435	438	453	453	447	458	459	450	453	467	444	466	461	451	457	411	455	459	447	473	483	463	466	477	471	468	488	473	485	456	469	428	470	493	468	495	481	486	495	476	482
SRR6051780	385	438	456	465	460	466	467	486	471	461	490	475	490	479	465	469	470	501	470	469	463	500	478	428	481	477	477	497	491	485	484	484	502	505	516	501	488	477	504	441	492	509	503	510	511	512	507	515	503
SRR12798022	409	438	479	459	489	483	490	503	486	462	503	501	503	504	497	501	483	510	504	505	499	510	486	439	517	492	506	515	521	517	516	492	536	521	539	521	506	498	541	452	495	548	542	527	528	504	543	533	510
SRR18965726	424	445	480	488	483	519	489	499	488	496	499	502	500	502	506	500	518	504	500	500	501	517	512	464	517	523	539	540	515	495	514	545	520	516	536	508	537	514	529	481	527	574	512	535	524	531	516	536	568
SRR21910838	408	414	450	459	457	494	458	483	460	460	485	476	476	482	491	477	480	497	471	496	495	478	484	427	494	486	495	512	518	515	491	500	529	504	521	515	514	484	515	447	492	537	490	519	513	519	530	514	497
SRR5185399	462	543	574	585	577	582	592	580	585	587	603	590	603	596	592	589	593	609	583	588	594	600	607	523	576	606	576	585	599	589	600	616	595	606	626	600	614	616	608	541	617	584	595	617	624	645	620	627	635
ERR10464804	461	528	709	594	609	599	583	586	591	596	603	587	608	591	612	662	592	620	617	598	602	605	602	518	666	604	578	597	622	706	689	621	615	626	652	617	620	618	620	526	617	606	739	630	639	663	628	628	661
ERR10936137	470	518	574	580	551	583	568	589	573	585	599	585	597	585	600	583	586	613	581	586	593	618	594	490	583	601	579	590	610	606	598	629	612	609	626	625	621	608	619	499	606	599	624	654	646	636	616	630	664
SRR8767901	496	570	612	630	563	635	621	613	613	612	675	623	679	632	642	634	619	683	614	660	641	633	632	555	631	622	607	618	658	635	652	645	648	656	687	655	644	638	639	571	637	643	645	652	655	715	688	643	720
SRR18487809	645	724	786	791	787	824	789	818	797	794	817	812	810	816	822	811	809	829	805	828	824	806	811	744	820	814	827	853	849	831	822	834	871	839	855	855	846	818	854	775	822	870	837	856	840	854	861	852	721
Reference	747	822	1218	993	959	1174	1013	1190	1062	970	1046	1061	998	1076	1277	1089	903	1081	1008	1194	1275	938	977	810	1133	943	925	1042	1324	1271	1168	1025	1307	1182	1174	1316	1038	1051	1209	843	900	1016	1299	1149	1135	942	1319	1038	945
[truncated: 68 more columns]
